# Supplementary material for: Motor Competence between Children with and without Additional Learning Needs: A Cross-Sectional Population-Level Study
Source: Children (Basel). 2023 Sep 11;10(9):1537. doi: 10.3390/children10091537 (PMC10529022; doi:10.3390/children10091537)
Supplement: Supplementary file 1 [file children-10-01537-s001.zip]

Archive with 1 entries (1 files):
- children-2564417-supplementary File S1.xlsx
