# Supplementary material for: Motor Competence between Children with and without Additional Learning Needs: A Cross-Sectional Population-Level Study
Source: Children (Basel). 2023 Sep 11;10(9):1537. doi: 10.3390/children10091537 (PMC10529022; doi:10.3390/children10091537)
Supplement: Supplementary file 1 [file children-10-01537-s001.zip › children-2564417-supplementary File S1.xlsx]

## Sheet: Balance Bench
	Model 1					Model 2					Model 3					Model 4					Model 5					Model 6
	Coefficient	Standard Error	Cred Int 2.5%	Cred Int 97.5%	Bayesian p-value	Coefficient	Standard Error	Cred Int 2.5%	Cred Int 97.5%	Bayesian p-value	Coefficient	Standard Error	Cred Int 2.5%	Cred Int 97.5%	Bayesian p-value	Coefficient	Standard Error	Cred Int 2.5%	Cred Int 97.5%	Bayesian p-value	Coefficient	Standard Error	Cred Int 2.5%	Cred Int 97.5%	Bayesian p-value	Coefficient	Standard Error	Cred Int 2.5%	Cred Int 97.5%	Bayesian p-value
Cons.T1_1	-0.459	0.035	-0.528	-0.388	0	-0.475	0.055	-0.582	-0.364	0	0.08	0.7	-1.094	1.625	0.518	-2.55	0.996	-4.85	-1.62	0	-0.495	0.455	-1.259	0.396	0.176	-1.64	0.784	-2.784	-0.3	0
Decimal_Age.T1_1											-0.084	0.058	-0.214	0.01	0.041	0.15	0.087	0.071	0.348	0	-0.015	0.04	-0.09	0.048	0.436	0.065	0.068	-0.057	0.162	0.239
Ethnicity_1.T1_1											-0.433	0.24	-0.886	0.03	0.035	-0.437	0.244	-0.924	0.035	0.038	-0.432	0.24	-0.899	0.056	0.042	-0.464	0.243	-0.94	0.008	0.027
Ethnicity_2.T1_1											0.238	0.418	-0.573	1.051	0.273	0.223	0.406	-0.556	0.998	0.3	0.257	0.41	-0.582	1.051	0.254	0.236	0.444	-0.64	1.146	0.294
Ethnicity_3.T1_1											-0.417	0.316	-1.045	0.199	0.098	-0.402	0.308	-1.044	0.161	0.091	-0.425	0.318	-1.116	0.166	0.089	-0.437	0.31	-1.106	0.152	0.078
Ethnicity_4.T1_1											-0.466	0.376	-1.226	0.254	0.106	-0.496	0.35	-1.215	0.167	0.072	-0.461	0.368	-1.198	0.255	0.1	-0.509	0.377	-1.258	0.206	0.085
FSM_0.T1_1											0.1	0.101	-0.094	0.3	0.165	0.092	0.107	-0.11	0.301	0.204	-0.169	0.152	-0.451	0.121	0.144	0.098	0.099	-0.097	0.278	0.163
ALN_0.T1_1											0.301	0.092	0.102	0.478	0	1.5	0.665	0.406	2.573	0	0.022	0.171	-0.316	0.359	0.455	0.365	0.122	0.137	0.616	0
Sex_2.T1_1											0.171	0.07	0.039	0.306	0.006	0.172	0.07	0.036	0.309	0.007	0.171	0.072	0.024	0.308	0.011	0.319	0.152	0.045	0.608	0.006
ALN_0.Decimal_Age.T1_1																-0.106	0.058	-0.195	-0.014	0.002
ALN_0.FSM_0.T1_1																					0.353	0.188	-0.022	0.732	0.032
ALN_0.Sex_2.T1_1																										-0.182	0.165	-0.505	0.119	0.143
Units: Student_Number_long	3489					3489					3489					3489					3489					3489
Units: School_Number_long						55					55					55					55					55
Estimation:	MCMC					MCMC					MCMC					MCMC					MCMC					MCMC
DIC:	4658.84					4632.46					4619.82					4620.69					4617.39					4619.98

## Sheet: Core Agility
	Model 1					Model 2					Model 3					Model 4					Model 5					Model 6
	Coefficient	Standard Error	Cred Int 2.5%	Cred Int 97.5%	Bayesian p-value	Coefficient	Standard Error	Cred Int 2.5%	Cred Int 97.5%	Bayesian p-value	Coefficient	Standard Error	Cred Int 2.5%	Cred Int 97.5%	Bayesian p-value	Coefficient	Standard Error	Cred Int 2.5%	Cred Int 97.5%	Bayesian p-value	Coefficient	Standard Error	Cred Int 2.5%	Cred Int 97.5%	Bayesian p-value	Coefficient	Standard Error	Cred Int 2.5%	Cred Int 97.5%	Bayesian p-value
Cons.T2_1	-1.108	0.04	-1.186	-1.029	0	-1.246	0.11	-1.467	-1.038	0	-4.169	0.436	-5.07	-3.461	0	1.069	0.314	0.472	1.719	0	-2.347	0.706	-3.732	-0.979	0	-3.026	0.892	-4.392	-1.744	0
Decimal_Age.T2_1											0.179	0.038	0.12	0.266	0	-0.286	0.03	-0.348	-0.234	0	0.003	0.054	-0.082	0.132	0.538	0.099	0.081	-0.022	0.229	0.094
Ethnicity_1.T2_1											-0.853	0.345	-1.565	-0.225	0.005	-0.837	0.341	-1.533	-0.226	0.005	-0.871	0.337	-1.539	-0.231	0.001	-0.853	0.339	-1.548	-0.204	0.002
Ethnicity_2.T2_1											-0.803	0.582	-2.021	0.243	0.083	-0.783	0.604	-2.066	0.312	0.09	-0.869	0.625	-2.179	0.289	0.072	-0.878	0.62	-2.203	0.222	0.063
Ethnicity_3.T2_1											-0.465	0.373	-1.261	0.194	0.103	-0.458	0.38	-1.227	0.237	0.115	-0.465	0.374	-1.267	0.198	0.1	-0.418	0.367	-1.158	0.277	0.123
Ethnicity_4.T2_1											-0.468	0.484	-1.46	0.408	0.175	-0.427	0.472	-1.373	0.443	0.186	-0.488	0.482	-1.52	0.384	0.156	-0.442	0.487	-1.414	0.41	0.189
FSM_0.T2_1											0.333	0.125	0.058	0.566	0.006	0.363	0.14	0.098	0.634	0.006	0.539	0.275	0.053	1.095	0.011	0.305	0.121	0.066	0.528	0.006
ALN_0.T2_1											0.499	0.12	0.274	0.737	0	-3.198	0.469	-4.006	-2.25	0	0.763	0.287	0.21	1.297	0	0.23	0.161	-0.078	0.536	0.079
Sex_2.T2_1											0.494	0.086	0.331	0.665	0	0.49	0.084	0.325	0.643	0	0.494	0.085	0.331	0.656	0	-0.055	0.222	-0.441	0.402	0.404
ALN_0.Decimal_Age.T2_1																0.325	0.041	0.247	0.396	0
ALN_0.FSM_0.T2_1																					-0.307	0.311	-0.938	0.253	0.176
ALN_0.Sex_2.T2_1																										0.648	0.238	0.173	1.073	0.003
Units: Student_Number_long	3489					3489					3489					3489					3489					3489
Units: School_Number_long						55					55					55					55					55
Estimation:	MCMC					MCMC					MCMC					MCMC					MCMC					MCMC
DIC:	3910					3775.7					3715.94					3709.36					3714.67					3708.83

## Sheet: Wobble Spot
	Model 1					Model 2					Model 3					Model 4					Model 5					Model 6
	Coefficient	Standard Error	Cred Int 2.5%	Cred Int 97.5%	Bayesian p-value	Coefficient	Standard Error	Cred Int 2.5%	Cred Int 97.5%	Bayesian p-value	Coefficient	Standard Error	Cred Int 2.5%	Cred Int 97.5%	Bayesian p-value	Coefficient	Standard Error	Cred Int 2.5%	Cred Int 97.5%	Bayesian p-value	Coefficient	Standard Error	Cred Int 2.5%	Cred Int 97.5%	Bayesian p-value	Coefficient	Standard Error	Cred Int 2.5%	Cred Int 97.5%	Bayesian p-value
Cons.T3_1	-0.082	0.034	-0.148	-0.014	0.008	-0.167	0.083	-0.347	-0.012	0.017	-3.599	0.5	-4.35	-2.558	0	-5.084	0.654	-5.982	-3.735	0	-4.172	0.736	-5.216	-2.79	0	-4.629	0.366	-5.438	-4.04	0
Decimal_Age.T3_1											0.257	0.045	0.156	0.33	0	0.389	0.056	0.269	0.459	0	0.31	0.068	0.184	0.407	0	0.35	0.033	0.298	0.422	0
Ethnicity_1.T3_1											-0.459	0.252	-0.974	0.025	0.031	-0.478	0.236	-0.951	-0.006	0.022	-0.459	0.239	-0.917	-0.008	0.023	-0.458	0.234	-0.915	0.004	0.025
Ethnicity_2.T3_1											0.35	0.436	-0.537	1.189	0.204	0.323	0.427	-0.483	1.181	0.238	0.343	0.429	-0.489	1.213	0.208	0.345	0.452	-0.528	1.245	0.224
Ethnicity_3.T3_1											-0.272	0.282	-0.833	0.273	0.176	-0.282	0.284	-0.822	0.279	0.164	-0.283	0.29	-0.839	0.29	0.166	-0.279	0.275	-0.838	0.258	0.16
Ethnicity_4.T3_1											-0.211	0.34	-0.904	0.453	0.27	-0.24	0.351	-0.936	0.426	0.26	-0.234	0.331	-0.865	0.408	0.243	-0.231	0.345	-0.931	0.465	0.245
FSM_0.T3_1											0.031	0.099	-0.149	0.238	0.394	0.025	0.095	-0.158	0.216	0.395	0.006	0.159	-0.303	0.316	0.487	0.028	0.1	-0.166	0.216	0.381
ALN_0.T3_1											0.649	0.095	0.458	0.842	0	1.717	1.683	-1.01	3.841	0.249	0.64	0.177	0.283	1	0	0.649	0.107	0.429	0.847	0
Sex_2.T3_1											0.03	0.074	-0.119	0.177	0.33	0.03	0.073	-0.118	0.173	0.34	0.029	0.075	-0.124	0.174	0.348	0.021	0.151	-0.287	0.331	0.45
ALN_0.Decimal_Age.T3_1																-0.094	0.147	-0.282	0.145	0.332
ALN_0.FSM_0.T3_1																					0.014	0.192	-0.354	0.379	0.485
ALN_0.Sex_2.T3_1																										0.003	0.167	-0.322	0.345	0.49
Units: Student_Number_long	3489					3489					3489					3489					3489					3489
Units: School_Number_long						55					55					55					55					55
Estimation:	MCMC					MCMC					MCMC					MCMC					MCMC					MCMC
DIC:	4832.63					4728.51					4678.37					4681.96					4681.01					4681.19

## Sheet: Overarm Throw
	Model 1					Model 2					Model 3					Model 4					Model 5					Model 6
	Coefficient	Standard Error	Cred Int 2.5%	Cred Int 97.5%	Bayesian p-value	Coefficient	Standard Error	Cred Int 2.5%	Cred Int 97.5%	Bayesian p-value	Coefficient	Standard Error	Cred Int 2.5%	Cred Int 97.5%	Bayesian p-value	Coefficient	Standard Error	Cred Int 2.5%	Cred Int 97.5%	Bayesian p-value	Coefficient	Standard Error	Cred Int 2.5%	Cred Int 97.5%	Bayesian p-value	Coefficient	Standard Error	Cred Int 2.5%	Cred Int 97.5%	Bayesian p-value
Cons.T4_1	-0.823	0.038	-0.898	-0.749	0	-0.808	0.071	-0.948	-0.671	0	-3.232	0.473	-4.152	-2.257	0	-3.129	0.71	-4.735	-2.051	0	-4.498	0.543	-5.562	-3.547	0	-2.585	0.643	-3.955	-1.484	0
Decimal_Age.T4_1											0.242	0.042	0.158	0.319	0	0.233	0.062	0.144	0.376	0	0.352	0.044	0.28	0.439	0	0.18	0.056	0.083	0.299	0
Ethnicity_1.T4_1											-0.392	0.282	-0.967	0.131	0.082	-0.392	0.278	-0.936	0.149	0.075	-0.384	0.294	-0.955	0.178	0.095	-0.388	0.282	-0.95	0.153	0.087
Ethnicity_2.T4_1											-0.232	0.481	-1.212	0.668	0.311	-0.254	0.474	-1.194	0.618	0.304	-0.223	0.486	-1.203	0.691	0.344	-0.208	0.509	-1.224	0.716	0.346
Ethnicity_3.T4_1											0.005	0.314	-0.639	0.615	0.497	0.01	0.311	-0.618	0.597	0.482	-0.02	0.315	-0.653	0.57	0.476	-0.016	0.315	-0.65	0.594	0.498
Ethnicity_4.T4_1											-0.501	0.396	-1.332	0.23	0.094	-0.501	0.403	-1.328	0.28	0.102	-0.504	0.397	-1.311	0.225	0.103	-0.514	0.398	-1.324	0.22	0.096
FSM_0.T4_1											0.052	0.111	-0.155	0.278	0.335	0.034	0.113	-0.176	0.253	0.392	0.052	0.184	-0.313	0.376	0.394	0.05	0.109	-0.169	0.276	0.32
ALN_0.T4_1											0.251	0.105	0.051	0.457	0.005	0.705	0.564	-0.308	1.846	0.119	0.257	0.223	-0.169	0.668	0.142	0.307	0.114	0.079	0.523	0.003
Sex_2.T4_1											-1.168	0.079	-1.327	-1.012	0	-1.163	0.082	-1.322	-0.995	0	-1.17	0.082	-1.327	-1.009	0	-1.049	0.17	-1.381	-0.696	0
ALN_0.Decimal_Age.T4_1																-0.039	0.05	-0.137	0.048	0.272
ALN_0.FSM_0.T4_1																					0.017	0.247	-0.428	0.471	0.523
ALN_0.Sex_2.T4_1																										-0.138	0.193	-0.521	0.237	0.234
Units: Student_Number_long	3489					3489					3489					3489					3489					3489
Units: School_Number_long						55					55					55					55					55
Estimation:	MCMC					MCMC					MCMC					MCMC					MCMC					MCMC
DIC:	4293.61					4226.32					4011.41					4011.78					4015.56					4012.96

## Sheet: Basketball Dribble
	Model 1					Model 2					Model 3					Model 4					Model 5					Model 6
	Coefficient	Standard Error	Cred Int 2.5%	Cred Int 97.5%	Bayesian p-value	Coefficient	Standard Error	Cred Int 2.5%	Cred Int 97.5%	Bayesian p-value	Coefficient	Standard Error	Cred Int 2.5%	Cred Int 97.5%	Bayesian p-value	Coefficient	Standard Error	Cred Int 2.5%	Cred Int 97.5%	Bayesian p-value	Coefficient	Standard Error	Cred Int 2.5%	Cred Int 97.5%	Bayesian p-value	Coefficient	Standard Error	Cred Int 2.5%	Cred Int 97.5%	Bayesian p-value
Cons.T5_1	-0.141	0.034	-0.207	-0.072	0	-0.162	0.084	-0.321	0.006	0.028	-3.194	0.465	-4.007	-2.324	0	-2.623	0.466	-3.453	-1.825	0	-4.023	0.395	-4.759	-3.362	0	-5.568	0.579	-6.629	-4.677	0
Decimal_Age.T5_1											0.297	0.042	0.219	0.368	0	0.25	0.04	0.187	0.319	0	0.37	0.037	0.301	0.432	0	0.498	0.05	0.416	0.583	0
Ethnicity_1.T5_1											-0.688	0.24	-1.193	-0.238	0.003	-0.678	0.239	-1.163	-0.217	0.002	-0.679	0.244	-1.138	-0.175	0.008	-0.702	0.242	-1.182	-0.232	0.001
Ethnicity_2.T5_1											-0.196	0.439	-1.061	0.643	0.321	-0.142	0.437	-0.983	0.74	0.371	-0.169	0.44	-1.037	0.738	0.353	-0.166	0.43	-1.024	0.699	0.354
Ethnicity_3.T5_1											0.182	0.291	-0.375	0.763	0.262	0.164	0.294	-0.409	0.745	0.288	0.167	0.292	-0.416	0.743	0.28	0.15	0.263	-0.383	0.637	0.271
Ethnicity_4.T5_1											-0.486	0.328	-1.138	0.13	0.062	-0.489	0.352	-1.194	0.208	0.08	-0.476	0.342	-1.126	0.206	0.085	-0.497	0.336	-1.16	0.187	0.069
FSM_0.T5_1											-0.149	0.099	-0.334	0.049	0.067	-0.142	0.102	-0.338	0.07	0.08	-0.108	0.187	-0.54	0.223	0.297	-0.117	0.101	-0.314	0.089	0.126
ALN_0.T5_1											0.396	0.095	0.201	0.585	0	-2.461	0.338	-3.106	-1.829	0	0.45	0.199	0.057	0.858	0.015	0.533	0.118	0.304	0.767	0
Sex_2.T5_1											-0.971	0.071	-1.109	-0.827	0	-0.972	0.073	-1.117	-0.832	0	-0.975	0.073	-1.124	-0.835	0	-0.705	0.171	-1.055	-0.393	0
ALN_0.Decimal_Age.T5_1																0.25	0.03	0.193	0.306	0
ALN_0.FSM_0.T5_1																					-0.073	0.231	-0.523	0.413	0.377
ALN_0.Sex_2.T5_1																										-0.334	0.188	-0.703	0.037	0.046
Units: Student_Number_long	3489					3489					3489					3489					3489					3489
Units: School_Number_long						55					55					55					55					55
Estimation:	MCMC					MCMC					MCMC					MCMC					MCMC					MCMC
DIC:	4821.04					4721.01					4517.45					4517.54					4520.42					4518.48

## Sheet: Underarm Throw & Catch
	Model 1					Model 2					Model 3					Model 4					Model 5					Model 6
	Coefficient	Standard Error	Cred Int 2.5%	Cred Int 97.5%	Bayesian p-value	Coefficient	Standard Error	Cred Int 2.5%	Cred Int 97.5%	Bayesian p-value	Coefficient	Standard Error	Cred Int 2.5%	Cred Int 97.5%	Bayesian p-value	Coefficient	Standard Error	Cred Int 2.5%	Cred Int 97.5%	Bayesian p-value	Coefficient	Standard Error	Cred Int 2.5%	Cred Int 97.5%	Bayesian p-value	Coefficient	Standard Error	Cred Int 2.5%	Cred Int 97.5%	Bayesian p-value
Cons.T6_1	-0.779	0.037	-0.851	-0.707	0	-0.796	0.06	-0.914	-0.685	0	-2.283	0.47	-3.148	-1.393	0	-1.591	0.332	-2.239	-1.028	0	-2.304	0.507	-3.048	-1.233	0	-3.633	0.395	-4.437	-2.863	0
Decimal_Age.T6_1											0.15	0.041	0.078	0.219	0	0.092	0.029	0.043	0.152	0	0.161	0.05	0.049	0.227	0	0.265	0.035	0.204	0.337	0
Ethnicity_1.T6_1											-0.144	0.245	-0.623	0.319	0.279	-0.147	0.241	-0.637	0.306	0.276	-0.154	0.241	-0.627	0.308	0.266	-0.172	0.246	-0.664	0.302	0.238
Ethnicity_2.T6_1											-0.692	0.521	-1.796	0.223	0.085	-0.704	0.505	-1.756	0.22	0.075	-0.688	0.519	-1.75	0.305	0.092	-0.741	0.494	-1.734	0.161	0.062
Ethnicity_3.T6_1											0.125	0.301	-0.503	0.694	0.345	0.119	0.306	-0.482	0.695	0.347	0.131	0.299	-0.483	0.673	0.318	0.101	0.296	-0.509	0.667	0.343
Ethnicity_4.T6_1											-0.098	0.366	-0.828	0.61	0.398	-0.112	0.356	-0.816	0.585	0.388	-0.099	0.359	-0.764	0.588	0.384	-0.12	0.345	-0.807	0.529	0.367
FSM_0.T6_1											0.023	0.108	-0.179	0.248	0.429	-0.007	0.112	-0.224	0.209	0.483	-0.138	0.216	-0.562	0.253	0.297	0.014	0.105	-0.198	0.208	0.44
ALN_0.T6_1											0.224	0.1	0.019	0.42	0.014	-1.545	0.432	-2.274	-0.638	0	0.045	0.239	-0.43	0.474	0.436	0.28	0.122	0.041	0.522	0.012
Sex_2.T6_1											-0.838	0.076	-0.995	-0.688	0	-0.839	0.079	-0.998	-0.68	0	-0.839	0.079	-0.993	-0.689	0	-0.757	0.183	-1.119	-0.404	0
ALN_0.Decimal_Age.T6_1																0.156	0.038	0.076	0.218	0
ALN_0.FSM_0.T6_1																					0.242	0.261	-0.237	0.755	0.19
ALN_0.Sex_2.T6_1																										-0.088	0.204	-0.496	0.311	0.317
Units: Student_Number_long	3489					3489					3489					3489					3489					3489
Units: School_Number_long						55					55					55					55					55
Estimation:	MCMC					MCMC					MCMC					MCMC					MCMC					MCMC
DIC:	4346.47					4311.09					4193.7					4191.13					4195.62					4194.46

## Sheet: T-Run
	Model 1					Model 2					Model 3					Model 4					Model 5					Model 6
	Coefficient	Standard Error	Cred Int 2.5%	Cred Int 97.5%	Bayesian p-value	Coefficient	Standard Error	Cred Int 2.5%	Cred Int 97.5%	Bayesian p-value	Coefficient	Standard Error	Cred Int 2.5%	Cred Int 97.5%	Bayesian p-value	Coefficient	Standard Error	Cred Int 2.5%	Cred Int 97.5%	Bayesian p-value	Coefficient	Standard Error	Cred Int 2.5%	Cred Int 97.5%	Bayesian p-value	Coefficient	Standard Error	Cred Int 2.5%	Cred Int 97.5%	Bayesian p-value
Cons.T7_1	-1.287	0.042	-1.37	-1.206	0	-1.377	0.133	-1.643	-1.134	0	-5.78	0.545	-6.885	-4.823	0	-0.737	0.949	-2.593	0.713	0.264	-5.123	0.419	-5.737	-4.3	0	-2.907	0.983	-4.474	-1.231	0
Decimal_Age.T7_1											0.349	0.048	0.268	0.453	0	-0.091	0.088	-0.239	0.08	0.156	0.313	0.039	0.238	0.38	0	0.087	0.087	-0.061	0.227	0.15
Ethnicity_1.T7_1											-0.446	0.364	-1.217	0.206	0.1	-0.402	0.372	-1.157	0.269	0.137	-0.397	0.372	-1.208	0.286	0.132	-0.429	0.365	-1.169	0.24	0.121
Ethnicity_2.T7_1											1.477	0.502	0.48	2.475	0.001	1.486	0.486	0.531	2.424	0.003	1.512	0.503	0.523	2.505	0.002	1.464	0.485	0.526	2.433	0.001
Ethnicity_3.T7_1											0.272	0.328	-0.407	0.91	0.204	0.279	0.331	-0.416	0.893	0.194	0.302	0.325	-0.332	0.914	0.174	0.265	0.332	-0.383	0.883	0.215
Ethnicity_4.T7_1											-1.381	0.664	-2.883	-0.237	0.006	-1.413	0.683	-2.919	-0.204	0.007	-1.404	0.675	-2.865	-0.181	0.015	-1.415	0.685	-2.885	-0.226	0.009
FSM_0.T7_1											0.355	0.139	0.074	0.629	0.008	0.358	0.145	0.056	0.635	0.008	0.017	0.211	-0.407	0.41	0.464	0.354	0.13	0.102	0.601	0
ALN_0.T7_1											0.294	0.127	0.053	0.559	0.009	-4.109	0.835	-5.625	-2.522	0	-0.098	0.211	-0.526	0.287	0.34	0.389	0.163	0.039	0.669	0.012
Sex_2.T7_1											-0.17	0.092	-0.354	0.006	0.031	-0.183	0.088	-0.358	-0.011	0.017	-0.17	0.087	-0.334	-0.001	0.024	0.054	0.209	-0.39	0.453	0.374
ALN_0.Decimal_Age.T7_1																0.384	0.074	0.241	0.518	0
ALN_0.FSM_0.T7_1																					0.493	0.241	0.078	0.968	0.004
ALN_0.Sex_2.T7_1																										-0.27	0.234	-0.712	0.213	0.129
Units: Student_Number_long	3489					3489					3489					3489					3489					3489
Units: School_Number_long						55					55					55					55					55
Estimation:	MCMC					MCMC					MCMC					MCMC					MCMC					MCMC
DIC:	3644.15					3394.67					3375.39					3374.98					3373					3375.92

## Sheet: Jumping Patterns
	Model 1					Model 2					Model 3					Model 4					Model 5					Model 6
	Coefficient	Standard Error	Cred Int 2.5%	Cred Int 97.5%	Bayesian p-value	Coefficient	Standard Error	Cred Int 2.5%	Cred Int 97.5%	Bayesian p-value	Coefficient	Standard Error	Cred Int 2.5%	Cred Int 97.5%	Bayesian p-value	Coefficient	Standard Error	Cred Int 2.5%	Cred Int 97.5%	Bayesian p-value	Coefficient	Standard Error	Cred Int 2.5%	Cred Int 97.5%	Bayesian p-value	Coefficient	Standard Error	Cred Int 2.5%	Cred Int 97.5%	Bayesian p-value
Cons.T8_1	-0.02	0.034	-0.086	0.048	0.269	0.044	0.101	-0.186	0.221	0.303	-1.203	0.427	-1.84	-0.157	0.02	-0.978	0.788	-2.476	0.199	0.112	-0.077	1.009	-1.853	1.558	0.502	-3.034	0.611	-3.926	-1.879	0
Decimal_Age.T8_1											0.064	0.036	-0.017	0.116	0.046	0.048	0.07	-0.055	0.186	0.291	-0.02	0.083	-0.15	0.117	0.37	0.235	0.054	0.137	0.315	0
Ethnicity_1.T8_1											-0.974	0.267	-1.513	-0.459	0	-0.986	0.272	-1.56	-0.455	0	-0.969	0.265	-1.5	-0.486	0	-0.977	0.266	-1.476	-0.47	0
Ethnicity_2.T8_1											0.084	0.448	-0.801	0.97	0.415	0.122	0.436	-0.758	0.944	0.389	0.123	0.459	-0.761	1.007	0.393	0.096	0.442	-0.755	0.973	0.423
Ethnicity_3.T8_1											-0.061	0.288	-0.61	0.507	0.426	-0.075	0.287	-0.623	0.466	0.393	-0.06	0.28	-0.632	0.466	0.424	-0.069	0.285	-0.633	0.488	0.4
Ethnicity_4.T8_1											-0.082	0.37	-0.818	0.642	0.421	-0.096	0.337	-0.758	0.559	0.382	-0.079	0.35	-0.766	0.589	0.407	-0.11	0.346	-0.792	0.538	0.374
FSM_0.T8_1											0.172	0.098	-0.023	0.366	0.045	0.18	0.103	-0.026	0.39	0.04	-0.043	0.181	-0.384	0.32	0.396	0.17	0.099	-0.023	0.366	0.045
ALN_0.T8_1											0.46	0.093	0.282	0.641	0	-1.719	0.522	-2.636	-0.581	0	0.199	0.202	-0.177	0.643	0.166	0.389	0.12	0.152	0.628	0.001
Sex_2.T8_1											0.072	0.072	-0.068	0.213	0.166	0.075	0.075	-0.081	0.218	0.16	0.071	0.071	-0.063	0.212	0.169	-0.056	0.159	-0.405	0.242	0.351
ALN_0.Decimal_Age.T8_1																0.19	0.047	0.09	0.272	0
ALN_0.FSM_0.T8_1																					0.316	0.221	-0.127	0.738	0.078
ALN_0.Sex_2.T8_1																										0.155	0.176	-0.171	0.527	0.195
Units: Student_Number_long	3489					3489					3489					3489					3489					3489
Units: School_Number_long						55					55					55					55					55
Estimation:	MCMC					MCMC					MCMC					MCMC					MCMC					MCMC
DIC:	4838.39					4625.22					4600					4600.74					4603.65					4601.2

## Sheet: Sprint Finish
	Model 1					Model 2					Model 3					Model 4					Model 5					Model 6
	Coefficient	Standard Error	Cred Int 2.5%	Cred Int 97.5%	Bayesian p-value	Coefficient	Standard Error	Cred Int 2.5%	Cred Int 97.5%	Bayesian p-value	Coefficient	Standard Error	Cred Int 2.5%	Cred Int 97.5%	Bayesian p-value	Coefficient	Standard Error	Cred Int 2.5%	Cred Int 97.5%	Bayesian p-value	Coefficient	Standard Error	Cred Int 2.5%	Cred Int 97.5%	Bayesian p-value	Coefficient	Standard Error	Cred Int 2.5%	Cred Int 97.5%	Bayesian p-value
Cons.T9_1	0.517	0.036	0.448	0.588	0	0.727	0.125	0.484	0.962	0	-1.363	0.403	-2.158	-0.621	0	-1.642	0.503	-2.777	-0.755	0	-1.144	0.432	-1.862	-0.253	0	-0.017	0.433	-0.822	0.794	0.49
Decimal_Age.T9_1											0.154	0.037	0.086	0.227	0	0.176	0.049	0.096	0.284	0	0.144	0.035	0.054	0.204	0	0.04	0.038	-0.036	0.108	0.155
Ethnicity_1.T9_1											-0.828	0.24	-1.298	-0.351	0	-0.841	0.251	-1.37	-0.365	0.001	-0.831	0.244	-1.292	-0.372	0	-0.811	0.248	-1.295	-0.32	0
Ethnicity_2.T9_1											0.693	0.471	-0.202	1.688	0.064	0.701	0.486	-0.229	1.69	0.076	0.696	0.471	-0.172	1.659	0.065	0.706	0.46	-0.159	1.687	0.054
Ethnicity_3.T9_1											-0.367	0.282	-0.937	0.152	0.094	-0.366	0.291	-0.924	0.212	0.112	-0.37	0.291	-0.954	0.19	0.101	-0.353	0.283	-0.904	0.169	0.103
Ethnicity_4.T9_1											-0.064	0.348	-0.711	0.644	0.42	-0.054	0.339	-0.697	0.619	0.428	-0.055	0.355	-0.746	0.649	0.437	-0.058	0.359	-0.756	0.645	0.43
FSM_0.T9_1											0.34	0.108	0.134	0.556	0.001	0.356	0.102	0.146	0.555	0	0.167	0.162	-0.157	0.489	0.142	0.346	0.102	0.154	0.55	0.001
ALN_0.T9_1											0.388	0.094	0.191	0.566	0	2.093	0.647	1.097	3.279	0	0.171	0.184	-0.175	0.543	0.156	0.278	0.118	0.044	0.535	0.012
Sex_2.T9_1											-0.429	0.076	-0.575	-0.278	0	-0.421	0.074	-0.562	-0.274	0	-0.421	0.075	-0.573	-0.275	0	-0.642	0.158	-0.963	-0.37	0
ALN_0.Decimal_Age.T9_1																-0.151	0.056	-0.258	-0.067	0
ALN_0.FSM_0.T9_1																					0.277	0.199	-0.093	0.69	0.081
ALN_0.Sex_2.T9_1																										0.267	0.175	-0.025	0.616	0.04
Units: Student_Number_long	3489					3489					3489					3489					3489					3489
Units: School_Number_long						55					55					55					55					55
Estimation:	MCMC					MCMC					MCMC					MCMC					MCMC					MCMC
DIC:	4615					4384.17					4326.73					4329.43					4326.54					4329.33
